# Supplementary material for: Atom-by-atom assembly reveals structure–performance control in PdCu catalysts for CO2 hydrogenation to methanol
Source: Chem Sci. 2025 Oct 20;16(47):22554–64. doi: 10.1039/d5sc06681f (PMC12557408; doi:10.1039/d5sc06681f)
Supplement: SC-016-D5SC06681F-s001 [file SC-016-D5SC06681F-s001.zip]

Archive with 1 entries (1 files):
- pdcu_chem-sci_revised-es_clean.docx
